# Supplementary material for: Glutathione-S-Transferases in the Olfactory Organ of the Noctuid Moth Spodoptera littoralis, Diversity and Conservation of Chemosensory Clades
Source: Front Physiol. 2018 Sep 27;9:1283. doi: 10.3389/fphys.2018.01283 (PMC6171564; doi:10.3389/fphys.2018.01283)
Supplement: Supplementary file 1 [file Table_1.XLSX]

## Sheet: TableS1
Table S1. Primers used in PCR
Primer	Purpose	Sequence 5'-3'	Temp. (°C)	Nb
SlitGSTd1-F	RT-PCR	GTGACTTCTCACTTTGGGAGTCT	60	35
SlitGSTd1-R	RT-PCR	TTCAGAAGAGCTTCATCAGGCTT	60	35
SlitGSTd2-F	RT-PCR & qPCR	GCTGTTCCGTGGTGAAGAGT	60	35
SlitGSTd2-R	RT-PCR & qPCR	ATTTCGTGAGGTTTGGATGG	60	35
SlitGSTd3-F	RT-PCR	CGCCATCATCACATACTTGG	60	35
SlitGSTd3-R	RT-PCR	CAATCTTGGCCAGCTTGTCT	60	35
SlitGSTe1-F	RT-PCR	GGAAACTCGGGTGCTATAGTTAGT	60	35
SlitGSTe1-R	RT-PCR	ACTTCTCGTCAATAGGGACCAAAA	60	35
SlitGSTe2-F	RT-PCR	GACTTGGACGGTCCTACTGAGAAACA	60	35
SlitGSTe2-R	RT-PCR	TGGCAGCGTCCAGTTTATGCAA	60	35
SlitGSTe3-F	RT-PCR	GAAGCACCTGAATGACTTAGAGGA	60	35
SlitGSTe3-R	RT-PCR	CAGTTTAAGGTGTTGGGGAACTTC	60	35
SlitGSTe4-F	RT-PCR	GTATATACAAGCCAACAGCCCAAC	60	35
SlitGSTe4-R	RT-PCR	TACTTCCTCCTCATGTAGACGAGA	60	35
SlitGSTe5-F	RT-PCR	CAAGATGCCCCAGAGTTTGTAAAG	60	35
SlitGSTe5-R	RT-PCR	CTTAGTCTTTGGAACAGGATCCCA	60	35
SlitGSTe6-F	RT-PCR	GATGTCGACTTATCATCAGGACCA	60	35
SlitGSTe6-R	RT-PCR	CACAGTCGCTCTTACACTCAAATC	60	35
SlitGSTe8-F	RT-PCR	AGAGAAAAACCCGATCCACA	60	35
SlitGSTe8-R	RT-PCR	TTCGTAACCTCGGGAAAATG	60	35
SlitGSTe9-F	RT-PCR & qPCR	AACTATACATGACAGCCACGCTAT	60	35
SlitGSTe9-R	RT-PCR & qPCR	TAGCCTTCTGTAACACCGTCTAAC	60	35
SlitGSTe10-F	RT-PCR	AAAGGAAAGACGACCATAGAACCA	60	35
SlitGSTe10-R	RT-PCR	CACTGGTAGAATGTGTTCGAGAGA	60	35
SlitGSTe12-F	RT-PCR	GAAGGTGAATCCCCAGCATA	60	35
SlitGSTe12-R	RT-PCR	GCTCAACAGTGCCCCTTAAA	60	35
SlitGSTe13-F	RT-PCR	TATACAACGGTGAGACAGCATTCA	60	35
SlitGSTe13-R	RT-PCR	GATAATTTGGGGTACAGGGCCTTA	60	35
SlitGSTe14-F	RT-PCR	CACGCAATAATGGCCTACCT	60	35
SlitGSTe14-R	RT-PCR	CGTAGCCTTCAGCAATATCA	60	35
SlitGSTe15-F	RT-PCR	ACGGCAACATCTTTGAAAC	60	35
SlitGSTe15-R	RT-PCR	GATTTATCCACGCACAGATG	60	35
SlitGSTe16-F	RT-PCR	ACTTTGATGCTGGCATACTGTTTC	60	35
SlitGSTe16-R	RT-PCR	ATCTCCAGTTAGCCACTTCTGTTT	60	35
SlGSTe17-F	RT-PCR	TGAAGCGTAATCCTATGGGTACAG	60	35
SlitGSTe17-R	RT-PCR	ACAACAACTTTGAGCCTGATGAAG	60	35
SlitGSTz1-F	RT-PCR	ACCGTGAGGTCAACCCTATG	60	35
SlitGSTz1-R	RT-PCR	GGTTTTGGAGTGGCTGAATG	60	35
SlitGSTz2-F	RT-PCR	CGTGCAATTCTCTACGCTTACTG	60	35
SlitGSTz2-R	RT-PCR	TTACTAGAGCCGGTACTTTCTGC	60	35
SlitGSTt1-F	RT-PCR	CAGAAGGTGCCGGTTATAGATCA	60	35
SlitGSTt1-R	RT-PCR	TGCCACTCTAGGAACTCTTCAAC	60	35
SlitGSTs2-F	RT-PCR	ACCAGAACGTCGACCTCATC	60	35
SlitGSTs2-R	RT-PCR	CAAAGTCTCCCCAAGACAGC	60	35
SlitGSTs3-F	RT-PCR	TCGACCTCCTCGTTGATTTT	60	35
SlitGSTs3-R	RT-PCR	AAGACGAAATCAGCCCATGT	60	35
SlitGSTs4-F	RT-PCR	CCAAATACGCCGACTTCGTTAAG	60	35
SlitGSTs4-R	RT-PCR	GTACTTCTTCTCCAAGTCAGGCA	60	35
SlitGSTs6-F	RT-PCR & qPCR	AACTGACCCTTGGGATAATGCTT	60	35
SlitGSTs6-R	RT-PCR & qPCR	CAGGAGAGCTTGCCATTCAAAAA	60	35
SlitGSTo1-F	RT-PCR	GTGGAAAACTTCGCCTGTTC	60	35
SlitGSTo1-R	RT-PCR	GCTGTCGAAGATTCCTTTGC	60	35
SlitGSTo2-F	RT-PCR	AGAAACTTTGACACCCCACATCT	60	35
SlitGSTo2-R	RT-PCR	CAAAAGCACTCTTGGTAGTCAGC	60	35
SlitGSTo3-F	RT-PCR & qPCR	GGTCCTACTAATTTTGGAGGCGA	60	35
SlitGSTo3-R	RT-PCR & qPCR	CTTGAGCCTTAACATACGGGTCT	60	35
SlitGSTu1-F	RT-PCR	TACCCTTTGAGATCGTCAACGTT	60	35
SlitGSTu1-R	RT-PCR	TAGTATGTGGTCATGGCGAACAT	60	35
SlitGSTu2-F	RT-PCR	TTTTCCTATCAGTGGACCTTCCC	60	35
SlitGSTu2-R	RT-PCR	TTATCGACCAAGTAGCCTGCAAT	60	35
SlitMGST1-1-F	RT-PCR	AGAGGACGCTAAGTCAGTCAAAGGAG	60	35
SlitMGST1-1-R	RT-PCR	CAACGTGTAGACACGGAACAGCA	60	35
SlitMGST1-2-F	RT-PCR	CCAGAGTGCGATACGCCAAGAAT	60	35
SlitMGST1-2-R	RT-PCR	ACACACGGAATAGTGTAGTGGC	60	35
SlitMGST1-3-F	RT-PCR & qPCR	AGGGCCCGAATCAGTAGAAATGTG	60	35
SlitMGST1-3-R	RT-PCR & qPCR	GAAAAGACGGAACAGCATGGTG	60	35
SlitGSTd2-ORF-F	RT-PCR	ATGAAAAGCTTAGCATGTTT	65
SlitGSTd2-ORF-R	RT-PCR	ATCTTTCTTCAAGAAATTTGC	65
Sl, Spodoptera littoralis; GST, glutathione-s-transferase.

## Sheet: TableS2
Table S2. Properties of S. littoralis GSTs
				Motifs					Predicted
		Genbank	Lenght	Catalytic					MW
Class	Name	Accession	(aa)	residue	I/V	E/QSxAIxxYL/I	LY/F/QFDM/L		(kDa)	pI	SignalP 4.1
δ	SlitGSTd1	MH177577	221	S11	V54	ESRAISRYL	LDFDL		24.3	4.77	0.424
	SlitGSTd2	MH177578	245	S41	I84	ESRAILAYL	LNFDL		27.6/*25.4	5.60/*5.41	0.726
	SlitGSTd3	MH177579	223	S18	V61	ESRAIITYL	LYFDS		25	6.90	0.164
ε	SlitGSTe1	MH177580	217	S11	V54	DSHAINTYL	LYFDI		23.9	6.20	0.174
	SlitGSTe2	MH177581	223	S11	V54	ESHATMKYL	MFFNV		24.6	6.38	0.162
	SlitGSTe3	MH177582	222	S11	I54	DSHAIMIYL	MFFDT		25	7.10	0.223
	SlitGSTe4	MH177583	230	S14	V57	ESHAIMKYL	MFFNA		26.1	8.42	0.101
	SlitGSTe5	MH177584	228	S11	I54	DSHAIMIYL	LFFDC		26.1	8.73	0.157
	SlitGSTe6	MH177585	230	S24	V67	DSHAIITYL	MYFDT		26.1	6.38	0.133
	SlitGSTe7	MH177586	232	S30	V73	DSHAIMIYL	LFFDA		26.4	6.08	0.113
	SlitGSTe8	MH177587	218	S11	I54	DSHAIMAYL	LFFTT		24.9	6.45	0.136
	SlitGSTe9	MH177588	217	S11	I54	DSHAILTYL	LFFNA		24.3	6.96	0.234
	SlitGSTe10	MH177589	217	S11	V54	DSHAIMAYL	LFFDT		24.5	5.70	0.186
	SlitGSTe11	MH177590	233	S24	L67	DSHAICAYL	MHYNS		26.1	7.52	0.238
	SlitGSTe12	MH177591	218	S11	V55	DSHAIATYL	LHFDS		25	4.78	0.128
	SlitGSTe13	MH177592	217	S11	I55	DSHAIVTYL	LHFDN		25.1	6.44	0.188
	SlitGSTe14	MH177593	217	S11	I54	DSHAIMAYL	LFFNT		25.1	6.31	0.154
	SlitGSTe15	MH177594	218	S11	I55	DSHAIITYL	LHFDS		24.8	5.46	0.162
	SlitGSTe16	MH177595	222	S15	V58	DSHAIAVYF	LYFDA		25.6	6.33	0.109
	SlitGSTe17	MH177596	232	S11	V54	ESHATMKYL	MFFNV		25.7	6.66	0.162
ζ	SlitGSTz1	MH177612	220	S17	V62	ESLNIMHYL	CEVIS		25.2	7.02	0.110
	SlitGSTz2	MH177613	212	S14	V58	ESMAIVQYL	CEVVV		24.2	8.58	0.328
θ	SlGSTt1	MH177609	228	S11	V54	ESVAILKYL	LEWQH		26.4	8.54	0.160
σ	SlitGSTs1	MH177603	201	Y8	M51	QSIAIARYL			22.8	5.83	0.178
	SlitGSTs2	MH177604	204	Y8	M51	QSLSIARYL			23.1	5.46	0.114
	SlitGSTs3	MH177605	204	Y8	M51	QSIAICRYL			23.6	5.33	0.113
	SlitGSTs4	MH177606	204	Y8	M51	QSLAISRYL			23.1	5.02	0.154
	SlitGSTs5	MH177607	205	Y7	F52	QSLAIAKYV			24.1	6.92	0.138
	SlitGSTs6	MH177608	212	Y7	F52	QSLAITKYV			24.5	5.69	0.108
ω	SlitGSTo1	MH177600	254	C17	V67	DSNIINVYL			29	6.54	0.122
	SlitGSTo2	MH177601	282	C69	V109	ESLVTVEYL			32.5	7.02	0.279
	SlitGSTo3	MH177602	240	N29	I69	ESVVICDYL			28.7	7.01	0.108
NC	SlitGSTu1	MH177610	232	-	L54	ESVAMMQYI			27.2	6.45	0.107
	SlitGSTu2	MH177611	214	S11	I54	ESRAIAGYL			23.8	6.09	0.143
MAPEG	SlitMGST1-1	MH177597	151						16.6	9.74	0.255
	SlitMGST1-2	MH177598	150						16.6	9.62	0.158
	SlitMGST1-3	MH177599	150						16.7	9.69	0.192

## Sheet: TableS3
Table S3. dn-ds analysis
		BmorGSTz1	CmedGSTz1	CpomGSTz1	HarmGSTz1	SfruGSTz1	SlitGSTz1	CsupGSTz1	CsasGSTz1	PxylGSTz1	EsemGSTz1
	BmorGSTz1
	CmedGSTz1	0.3715
	CpomGSTz1	0.4602	0.2975
	HarmGSTz1	0.4832	0.2898	0.2729
	SfruGSTz1	0.4955	0.3756	0.2938	0.1802
	SlitGSTz1	0.4183	0.2704	0.2855	0.2434	0.1724
	CsupGSTz1	0.4922	0.3474	0.2847	0.5296	0.4243	0.4807
	CsasGSTz1	0.4544	0.4290	0.4702	0.5195	0.4604	0.4950	0.3471
	PxylGSTz1	0.3571	0.2332	0.1205	0.2647	0.2483	0.2450	0.3095	0.3937
	EsemGSTz1	0.8004	0.4328	0.3101	0.4063	0.3551	0.4245	0.4915	0.5467	0.3250

## Sheet: TableS4
Table S4. GST with predicted SP
Phylum	Order	Superfamily	Family	Species	AA sequence	ID	Length	Accession nb	Clade	SignalP4.1	SP lenght	Tissue/dev stage	Reference	best BlastP hit	accession number	e value
Insecta	Lepidoptera	Eriocranioidea	Eriocraniidae	Eriocrania semipurpurella	MKSIWIFSIAAVISFARISNAASKVDLYYFPPSPPCRAVMMLAKAINLDLNMKLTNLMQGDHLKPDFIKMNPLHTIPTIVDNGLIMWESRAIMAYFVNQYGPDDSLYPKDPKMRAIIDHRLNFDLGTLAARFITYYIPTVFAGAPLDPEKLKPLEEALNILNIMLDGSKFAAGDKLSIADFSIITTISNMDAFGYDFSPYPNVKKWYDMTKTALKPFGYEEINQAGANMLGDSFKANNKG	EsemGSTd2	240	GFQP01002824.1	Delta	0.652	21	male antennae	-	glutathione S-transferase [Argyresthia conjugella]	AFD34184.1	4e-98
Insecta	Lepidoptera	Eriocranioidea	Eriocraniidae	Dyseriocrania subpurpurella	MEPIWILSFIAVISLTKNANAAEKIDLYYLPPSPPCRAVMMLAKAINLDLNMKVTNLMEGAHLKPEFIKMNPQHTIPTIVDNGLIMAESRAIMAYFVNQYGPDDSLYPKDNKMRAMVDQRLDFDLGTLFTRFVAYYMPTVFAGAPLNPEKLKPLEEAIKILNTFLDGKMYVAGDQLSIVDFSVITTISNMDAFGYDFSAHPNVKKWYDMTKEALKPFGYDEINQAGANMLGDMFKTNNKP	DsubGSTd2	240	GASY02017560.1	Delta	0.598	21	adult	-	glutathione S-transferase [Argyresthia conjugella]	AFD34184.1	2e-96
Insecta	Lepidoptera	Palaephatoidea	Palaephatidae	Ptyssoptera sp.	MRLFLVLVIVYIQCNAAAKAKSSKMPSQPIKLYYLPPSPPCRAVMMTAKVLGLELDMVLTNIMEGDNMKPEFIKMNPQHTIPTMDDSGFYLWESRAIMSYLVSAYGRDDSLYPKNPRLRAIVDQRLNFDLGTLYSRYLALYGQAIFTGASLDEANIEKMHEALDWLNTIIEGKPFVAGDNMTIADITMVVTFTNINAFGFDFSKYENISQWFERTKKALEPYGYMDIDYAGAQILLNVMKSH	PspGSTd2	242	GENS01282913.1	Delta	0.690	16	abdomen/adult	-	uncharacterized protein LOC106136399 precursor [Amyelois transitella]	NP_001299595.1	7e-129
Insecta	Lepidoptera	Palaephatoidea	Palaephatidae	Palaephatus luteolus	MKLLAVSAIFLVIYANCNGVVLAKSGKMPVQPIKLYYLPPSPPCRAVMMTARVLGIELELIVTNIMNGDQLTPEFLKMNPQHTIPTMDDSGFILWESRAIMRYLSNMYGRDDSLYPKNPRLRAVVDQRLDFDIGLLFSRYLDLYKPLLQGGTLDDQKASKLNEALGFLDSMLDGRAFVAGENMTLADITVVVTLTNLNAFHYDFKPYPNAVDWFDRTKKYLEPYGYMEIDDAGAQILASLLPADRN	PlutGSTd2	246	GEON01033068.1	Delta	0.802	19	adult	-	glutathione S-transferase delta 1 [Cnaphalocrocis medinalis]	AIL29308.1	2e-119
Insecta	Lepidoptera	Andesianoidea	Andesianidae	Andesiana lamellata	MKFAILSTFLLTCYASCIAAGRSKMPTQPIKLYYLPPSPPCRAVMMTARALDLDLELIITNIMEGDQLKPEFIKMNPQHTIPTMDDSGFYLWESRAIMAYLVNAYGKNDSLYPKNPRLRALVDQRLNFDLGTLYSRYITAYVPVIFHGEEMDEDSAKNLSDALAWLEAMLDGRAFVAGDNFTIADISIIITITNLSELGYDLSSYENVTNWFERTKKVLEPYGYSEIDLAGAKILASFAEKNKN	AlamGSTd2	244	GEOA01105471.1	Delta	0.759	15	abdomen/adult	-	glutathione S-transferase D7-like isoform X1 [Helicoverpa armigera]	XP_021189521.1	9e-124
Insecta	Lepidoptera	Tischerioidea	Tischeriidae	Tischeria quercitella	MSFTILPNFKPILILFLICYSGNASARSKNSRMPTGPIKLYFIPPSPPCRAVMMAAKALGVELELIMTNLMEGEHLKPEFIKMNPQHTLPTIDDNGFILWESRAIMQYFANAYGRDESLYPKNPRLRALVDQRLQFDQGTLFPRYFDVYHTIIANGGEIDEAKADKLREALGYLNTMIEGKPFVAGENLTIADITIIVTITSLDIFGFDMSSYDNVVNWYERTKKVMEPYGQKDINEAGAEILKEFLEKKMSG	TqueGSTd2	253	GEOU01051646.1	Delta	0.708	26	entire organism/adult	-	glutathione S-transferase 1-like isoform X2 [Pieris rapae]	XP_022123393.1	6e-119
Insecta	Lepidoptera	Tineoidea	Tineidae	Tineola bisselliella	MKHFIFIIKCAIVLFEVGTAAARSKKMPTQNIKLYYLPPSPPCRSVMMTARALGLELELNLTNVMEGAHMTPEFLKINPQHTIPTIDDNGFILWESRAILAYLVNAYGKDDSLYPKNPRLRALVDQRLNFDLGTLYPRYFNLYMPMIFRGAKYDNELADKLNEALGWLDQMLEGKVFVAGDNLTIADFSMIVVITGLDAFGHDLSPYDNVMNWYERTKKVLEPFGYSEIDEAGAKALASMLHKDN	TbisGSTd2	245	GEOR01009110.1	Delta	0.720	22	entire organism/adult	-	glutathione S-transferase D7-like isoform X1 [Helicoverpa armigera]	XP_021189521.1	6e-124
Insecta	Lepidoptera	Tineoidea	Tineidae	Dryadaula visaliella	MKVLIFGAELIVALLLFGSNAASAARSKNKMPANPIILYYLPQSPPSRAVMMAAKVIGIELQLNLTNVLEGQHMTPEFLKMNPQHTIPTIDDNGFALWESRAILAYLVNAYGKDDSLYPKNPRQRALVDRQLNFDIGTLYTRCMNLYSPMLFAGASYNEEIAAKLNEAIGWLDQSLQDKVFVSGENLTIADISIIITIANLEEFRHDMSSYENVMKWYQRTKNMLEPYGYKEIVEPGAKMLAAYLKH	DvisGSTd2	247	GENH01136495.1	Delta	0.785	24	abdomen/adult	-	hypothetical protein B5V51_845 [Heliothis virescens]	PCG72429.1	9e-116
Insecta	Lepidoptera	Yponomeutoidea	Yponomeutidae	Argyresthia conjugella	MKGLILTIVFVANLACNAAARSKTSKMPADRIKLYHLPPSPPCRAVRMLAMALNLELELVMTNLMEGEHLKPEFLKMNPQHTLPTIDDNGFILWESRAIMAYLVNAYGRDDSLYPKNPRLRAVVDQRLNFDVGTLYARYIAYYAPVLFFGQEKDEEKQKKLDEAIGWFNSMLEGRTFSAGDNLTIADITIIVTFSTLEALEYDFSEYENVQKWYERTKKALEPYGYKEIDEAGAQMLGSFVKKD	AconGSTd2	244	JF720866.1	Delta	0.692	20	antennae/female adult	-	glutathione S-transferase [Argyresthia conjugella]	AFD34184.1	0.0
Insecta	Lepidoptera	Yponomeutoidea	Plutellidae	Plutella xylostella	MKSSMFTVVFVVSVLCNAAARSKSSKMPVEPIKLYYFPPSPPCRAVMMAAKAMGIELEMVLTNIIEGEHMTPEFLKMNPQHTIPTIDDNGFILWESRAIIQYLANAYGRDDSLYPKNPRLRAMGDQRLNFDLGTLVSRYLNLYSPVLHGEPFSDDMDAKLKEALGWFNTMLEGRAFSAGDNLTVADISIVVVFSNLEAFGYDFTAYDNVSKWFERTKKALEPHGYKEIDQAGAQMLASFIKKD	PxylGSTd2	243	XM_011551708.1	Delta	0.678	20		-	PREDICTED: glutathione S-transferase D7 isoform X1 [Plutella xylostella]	XP_011550010.1	0.0
Insecta	Lepidoptera	Tortricoidea	Tortricidae	Cydia pomonella	MRSFTFFTIFLVIYVNGTAAARSRMPAQPIKLYYLPPSPPCRAVMMLAKVMGLELDLEITNIMIGEHKTPEFLKMNPQHTIPTMDDNGFILWESRAIMAYLVNAYGRDDSLYPKNPRLRALVDARLNFDLGTLFLRYLNLYAPMLFHGEEYNEESAAKLDEALGWLNSMLEGRAFVAGDNMTIADITIVVTLTNLDALSYDFSAHDNVTKWFERMKKALEPYGYKDIDYEGAQVLASFIKKN	CpomGSTd2	242	KX500029	Delta	0.825	20	antennae/adult	Huang et al., 2017	glutathione S-transferase delta-2 [Cydia pomonella]	ARM38999.1	2e-179
Insecta	Lepidoptera	Tortricoidea	Tortricidae	Epiphyas postvittana	MKRFAIFAYLFVVYTTSNAAARSKSSKMPAQPIKLYYLPPSPPCRSVMMLAKVLGLELDLVLTNIMEGQHMTPEYLKMNPQHTIPTMDDNGFILWESRAIMSYLVNAYGRDDSLYPKNPRLRALVDARLNFDLGTLYLRYFNLYIPMLFRGEEYNEEQAAKFDEALGWLDTMLDGKAFVAGDNMTIADISMIVTLSNIDAFGYDYSKHENVAKWFERTQKALEPYGYKEIDEAGAQILASFLKKD	EposGST11	245	-	Delta	0.571	21		-	glutathione S-transferase D7-like isoform X1 [Helicoverpa armigera]	XP_021189521.1	1e-143
Insecta	Lepidoptera	Zygaenoidea	Zygaenidae	Zygaena fausta	MKSFGAFSVSLVIYVCISTAAARSKTAKMPSEPIKLYYLPPSPPCRAVMMTAKALGLDLDLNMTNILEGAHMTPEFLKMNPQHTIPTMDDSGFILWESRAIQAYLVNAYGKDDSLYPKNPRLRAIVDQRLNFDLGTLYLRYITLYSPIIFRGEEYNEENAAKLNEALGWLNTMIEGKAFVAGDNLTIADISIIVTFTNLDALGFDFSAFENITKWFERTKKALEPFGYKEIDYAGGQVLASFVNKQ	ZfauGSTd2	246	GAYB02030193.1	Delta	0.677	22	adult	-	glutathione S-transferase delta-2 [Cydia pomonella]	ARM38999.1	9e-140
Insecta	Lepidoptera	Cossoidea	Cossidae	Eogystia hippophaecolus	MKIFFLFTLFLVYVSSNAAARSRGKKMPVQPIKFYYLPPSPPCRAVIMTARILGIDLDLIVTDIMEGQHMTPEYLKMNPQHTIPTMDDNGFILWESRAIMTYLVSAYGSDDSLYPKNARLKALVDQRLYFDLGTLYQRYLDLYAPILFKGEEYDDEKADKLNEALDWLNTMLEGKTFVAGDNITIADISIVVTFTNLEALDYDLNAYDNVRKWFARTKKALEPYGYKEIDQSGAQILASLLKKN	EhipGSTd2	244	GFBH01085423.1	Delta	0.797	19	whole larvae body	-	uncharacterized protein LOC106136399 precursor [Amyelois transitella]	NP_001299595.1	1e-133
Insecta	Lepidoptera	Papilionoidea	Nymphalidae	Bicyclus anynana	MNLLPILITLLVINLECNAAARAKGSRMPTQPIKLYYLPPSPPCRSVMMTARALDIDLELVLTNIMQGEHKTPEYLKMNPQHTIPTMDDSGFILWESRAILTYLVNAYGRTDSLYPKNPRQRALVDQRLNFDLGTLYKRYMDLYAPMLFHGQGYNDEAAEKLNEALGWLNSMLEGRVFVAGDTLTIADISIVVVFSNLEAFGFDFSAHENVAKWFERTKKSLEPYGYEEIDQAGARMLASFLKKE	BanyGSTd2	245	XM_024078191.1	Delta	0.726	19		-	glutathione S-transferase 1-like isoform X3 [Bicyclus anynana]	XP_023933959.1	0.0
Insecta	Lepidoptera	Papilionoidea	Pieridae	Pieris rapae	MNYLGVLTVLYVTSIGNAAARSKGGKMPSQAIKLYYLPPSPPCRAVMMTARVIGLELDLVLTNIMKGEHLTPEYLKMNPQHTIPTIDDNGFILWESRAIMSYLANAYGRDDSLYPKNPRLRAIVDQRLQFDVGTLFSRYSALYAPMLMRGEPYNEELAAKVREAVAWLNTLIEGKPFVAGDNMTIADISIVVTISSLDAFNFDFSAYDNVSKWYERTQKELEPYGYEEINKAGAQQLASFLKKN	PrapGSTd2	244	XM_022267701.1	Delta	0.438	20		-	glutathione S-transferase 1-like isoform X2 [Pieris rapae]	XP_022123393.1	0.0
Insecta	Lepidoptera	Papilionoidea	Papilionidae	Papilio polytes	MKSLLVLLAILLVFNINGSAAARSKRSKMPSQPIKVYYYPVSPPCRSVLLTARLLGLKVELVLINIMEGEQKSPEFIKMNPQHTVPTIDDNGFILWESRAIMAYLVNAYGKDDALYPNDPQQRAIVDQRLYFDFSFLQKSLELYWPMVNGKEYNEEKGEKLKEAVGWLNSMLEGRQFVAGDKLSIADITTVVTMSNLDSFGFDYSSYGNIKPWFERTVKELEPYGYVEINKSYADKLASMIKKE	PpolGSTd2	244	XM_013286817.1	Delta	0.859	21		-	PREDICTED: glutathione S-transferase D7-like isoform X1 [Papilio polytes]	XP_013142271.1	2e-179
Insecta	Lepidoptera	Pyraloidea	Crambidae	Loxostege sticticalis	MKLFAFAVSILVLIDNIGNAAARSKSSKMPTQPIKMYYLPPSPPCRAVLMAARVLGVELDLVVTNLLEGEHLSPEFVKMNPQHTIPTMDDSGFILWESRAILTYLANAYGKDDSLYPKNPRQRAVVDQRLNFDLGTLFMRYINLYGPMIFTGAPMDEEKATKLNEAIGWLNTMLEGKAFVAGDNLTLADVSIIVTFTNLEAFEYDFSQYENVVKWFGNTKKALEPYGYEEIDVAGAQMLAQFLKSHSS	LstiGSTd2	248	GFCJ01044131.1	Delta	0.677	22		-	glutathione S-transferase delta 1 [Cnaphalocrocis medinalis]	AIL29308.1	2e-156
Insecta	Lepidoptera	Pyraloidea	Crambidae	Chilo suppressalis	MRTLWSSFACISILIISVGNAVARSKNSKMPAQHIKLHYMPPSPPSRAVMMAAKVLGIDLELVLTNLMEGAHLTPEFLKMNPQHTIPTMDDNGFILWESRAILGYLVNAYGRDDTLYPKNPRLRALVDQRLYFDAGTLFSRYMTLYRPMLFEGAQMDETHAAKLNEAISWLNTMLEGRAFVAGDNLTIADISIIVTFTNLEAFDYDFSQYENVSKWFQRTKKALEPYGYNDIDVAGAQILANFLKN	CsupGSTd1	246	KP938857	Delta	0.751	23		Liu et al., 2015a	glutathione S-transferase delta 1 [Chilo suppressalis]	AKS40338.1	0.0
Insecta	Lepidoptera	Pyraloidea	Crambidae	Scirpophaga incertulas	MKYFATAFSVLILVDILGNAVARSKNNRMPTEPIKLYYLPPSPPSRAVMMAARVLDLELNLKLTNIVEGEHLTPEYLKMNPQHTIPTIDDNGFILYESRAILTYFVNAYGKDDSLYPKNPRQRALVDQRLNFDLGTLYNRYSALYGPMIFAGEAMDDEKAAKLNEAIGWLDTMLEGKAFVAGNNLTVADISIVVTFTCLEAFDYDFSKYHNVSKWFERTKKALEPYGYAEIDKAGAQVLAKFLDK	SincGSTd2	245	GETN01023658.1	Delta	0.710	22	larva	-	glutathione S-transferase delta 1 [Cnaphalocrocis medinalis]	AIL29308.1	3e-136
Insecta	Lepidoptera	Pyraloidea	Pyralidae	Amyelois transitella	MFTFSSLVFLLLVVHSIGNAAARSKSSRMPAQAIKLYYLPPSPPCRAVMMTAKAIGLDLNMVLTNIMEGAHMTPEFLKMNPQHTIPTMDDNGFILWESRAIMAYLVNAYGRDDSLYPKNPRLRAVVDQRLNFDIGTLFARYLGVYLPVLFKGEEMSQEAVDKLNEALGWLNTMIEGKTFVAGDNLTIADIAIVVTFTNLEAFEYDFSAYENLTQWFARTKKALEPYGYMEIDHAGGQILASFIKKD	AtraGST	246	GQ433371.1	Delta	0.812	22	antennae/male adult	Leal et al., 2009	uncharacterized protein LOC106136399 precursor [Amyelois transitella]	NP_001299595.1	0.0
Insecta	Lepidoptera	Pyraloidea	Pyralidae	Gnaphalocrocis medinalis	MKAIALVVAILISINNLGNAVARSKSKMPTQAIKLYYLPPSPPCRAVMMAAKVLGVELDLVVTNIMEGEHLRPEFMKMNPQHTIPTMDDSGFILWESRAIMTYMANAYGKDDSLYPKNPRQRAVVDQRLNFDLGTLFMRYINLYGPLIFKGGSMDEEKAAKLNEAIGWMNTMLEGKAFVAGDNMTLADISIIVTYTCLEAFEYDFSQYENVMKWFERMKKELQPYGYEEIDRAGAQMLATFLKSHAN	CmedGSTd1	247	KM099178	Delta	0.680	20		Liu et al., 2015b	glutathione S-transferase delta 1 [Cnaphalocrocis medinalis]	AIL29308.1	0.0
Insecta	Lepidoptera	Bombycoidea	Bombycidae	Bombyx mori	MNFKSRFFIYFLFSNIFGNAAARSKSGKMPVQPIKLYYLPPSPPCRAVMMTARVLELDLHLITTNIMNGEHMTPEYLKMNPQHTIPTMDDNGFILWESRAIQTYLVNAYGKDDSLYPKNPRQRAIIDQRLNFDLGTLYLRYLNLYTPILFRGEAYDQEKADKFDEALGWLNTFLDGRPFVAGENMTVADITIVVTITNIDAFGYDFSSHENIAKWFERTKKMLEPYGYDEIDVTGAKMLASFLKKE	BmorGSTd1	246	NM_001043718.1	Delta	0.624	22		-	glutathione S-transferase delta 1 [Bombyx mori]	NP_001037183.1	4e-162
Insecta	Lepidoptera	Bombycoidea	Bombycidae	Bombyx mori	MNDFMVVTSILLFINGLGESAAGPKKLVAPIKLYFLPPSPPCRAVMLTASVLGVELELIAVNILDNEHKTPEYLKMNPQHTIPTMDDNGFILWESRAIQAYLVNAYGKNDALYPKNPRLRAIIDQRLNFDLGTLSRRWIDLYVPMLIKGEPFDDEKGEKLNEALELLNIFLEGHAFVAGENMSIADLSIVVTISNLDAVEYDLSSYDNVRKWFERMKIALKPYDYEDIDQTGAEILASFINKDDE	BmorGSTd4	245	-	Delta	0.543	20	antennae/male adult	Tan et al., 2014	glutathione S-transferase delta-2 [Cydia pomonella]	ARM38999.1	3e-112
Insecta	Lepidoptera	Bombycoidea	Sphingidae	Manduca sexta	MKSFVILIAIMLMVNQFGTAVARSKRKRMPSEPIKFYYLAPSPPCRAVMMAARALDLELDLIPTNIMDGDHKTPEYLKMNPQHTIPTMDDSGFILWESRAILAYLVNAYGKDDSLYPKNPRQRAIVDQRLNFDIGTLFPRYSNLYFPMLFRGDEYNQENADKLNEALGWLNIFLEKSAFVAGDNLTIADISIIVTITNLDAFKFDFSEHENLTKWFERTKKALEPYDWEDIDETGAQMLADFLKREH	Msex-msolf	247	AAF16718.1	Delta	0.735	20	antennae	Robertson et al., 1999	glutathione S-transferase [Manduca sexta]	AAF16718.1	0.0
Insecta	Lepidoptera	Bombycoidea	Saturniidae	Samia ricini	MKTYLSQIVLLFFLNAIGNAAARSKNKKMPEQPIKLYYLPPSPPCRSVMMTAEALGIQLDLISTNVMNGDHLTPEFLKMNPQHTIPTMDDNGFFLWESRAIMAYLVNAYGKDDSLYPKNPRLRAIVDQRLNFDLGTFFSRYLDLYMPILFHGEAYDETKAEKLNEAFGWLNTFLDGHDFVAGENLTIADISIIVTVTNLEVFGYDYSAHENVKNWFERTKKALEPYGYEEIDKAGADILASFLKKE	SricGSTd2	246	GBZD01019982.1	Delta	0.747	22	silk glands/5th larva	-	hypothetical protein B5V51_845 [Heliothis virescens]	PCG72429.1	2e-136
Insecta	Lepidoptera	Geometroidea	Geometridae	Biston suppressaria	MKAYASLLVVILVSNSFGNAVARSKTKMPAQPIKLYYLPPSPPSRAVMMTARAVGLDLDLVTTNIMNGEHMTPEYLKMNPQHTIPTIDDGGFILWESRAIMPYLVNAYGKDDSLYPKNPRQRALVDQRLNFDLGTLFQRYANLYVPMLFRGDPYNEANAAKLDEALGWLNTFLEGRAFVAGDNLTIADISIIVTITNIDAFGYDFSAHENVTKWFERTKKALEPYGYNEIDAAGAQILASFMKKE	BsupGSTd2	245	GCJP01001552.1	Delta	0.649	22		-	glutathione S-transferase [Manduca sexta]	AAF16718.1	1e-138
Insecta	Lepidoptera	Noctuoidea	Noctuidae	Spodoptera littoralis	MKSLACLIAVCLVINLPSNAAARSKSKMPNQPIKVYYLPPSPPCRSIIMAAKVIGVDLDLVLTNIMEGHHMTPEYLKMNPQHTIPTMDDSGFILWESRAILAYLANAYSRDDTLYPKNPRQRAIVDQRLNFDLGTLYVRYSALYLPMLFRGEEYDEQKADQLDEALGWLNTFLDGRAFVAGDNLTIADISIIVTITNLEAFGYDMSGHPNLTKWFERTKKALEPYGYEDVDVAGAKMLANFLKKD	SlitGSTd2	245	MH177578	Delta	0.726	22		-	glutathione S-transferase D7 isoform X1 [Spodoptera litura]	XP_022826248.1	0.0
Insecta	Lepidoptera	Noctuoidea	Noctuidae	Spodoptera frugiperda	MKSLACLFAVCLVINVPSNAAARSKNKMPNQPIKVYYLPPSPPCRSIIMAAKVIGVDLELVLTNIMEGHHMTPEYLKMNPQHTIPTMDDSGFILWESRAILAYLANAYGRDDSLYPKNPRQRAIVDQRLNFDLGTLYVRYSALYLPMLFRGEEYDEQKADQLDEALGWLNTFLEGRAFVAGDNLTIADISIIVTITNLEAFGYDMSGHPNLTKWFERTKKALEPYGYEEVDVAGAKVLANFLKKD	SfruGSTd2	245	-	Delta	0.700	20		-	glutathione S-transferase D7 isoform X1 [Spodoptera litura]	XP_022826248.1	1e-176
Insecta	Lepidoptera	Noctuoidea	Noctuidae	Spodoptera exigua	MKSLVCLVAVCLLTILPSNAAARSKSKMPNQPIKVYYLPPSPPCRSIIMAAKVIGVDLDLVLTNIMEGQHMTPEYLKMNPQHTIPTMDDSGFILWESRAILAYLANAYGRDDTLYPKNPRQRAIVDQRLNFDLGTLYVRYSALYLPMLFRGEEYDEKKADQLDEALGWLNTFLDGRAFVAGDNLTIADISIIVTITNLEAFGYDMSGHPNLMKWFERTKKALEPYGYEDVDVAGAKMLANFLK	SexiGSTd2	243	GAFU01017407.1	Delta	0.815	22		-	glutathione S-transferase D7 isoform X1 [Spodoptera litura]	XP_022826248.1	3e-175
Insecta	Lepidoptera	Noctuoidea	Noctuidae	Helicoverpa armigera	MRGIACIFALLLSIYISGNAAARSKGKMPNQPIKLYYLPPSPPCRSIIMAAKVMGIELELVLTNIMEGEHMTPDFLKMNPQHTIPTMDDSGFILWESRAILAYLVNAYGRDDSLYPKNPRLRAIVDQRLNFDLGTLYTRYYALYVPILFRGEEYDDDKAAKLDEALGWLDSFLDGRAFVAGENLTIADISIIVTITNLNAFGYDFSNHDNVTKWFERTKKALEPYGYKEVDEAGADILANFLKKG	HarmGSTd02	245	GBDM01012456.1	Delta	0.821	21		-	glutathione S-transferase D7-like isoform X1 [Helicoverpa armigera]	XP_021189521.1	0.0
Insecta	Lepidoptera	Noctuoidea	Noctuidae	Helicoverpa assulta	MRGIACIIALLLSIYISGNAAARSKGKMPNQPIKLYYLPPSPPCRSIIMAAKVMGIELELVLTNIMEGEHMTPDFLKMNPQHTIPTMDDSGFILWESRAILAYLVNAYGRDDSLYPKNPRLRAIVDQRLNFDLGTLYTRYYALYVPILFRGEEYDDDKAAKLDEALGWLDAFLDGRAFVAGENLTIADISIIVTITNINAFGYDFSAHDNLTKWFERTKKALEPYGYKEVDEAGAEILANFLKKQG	HassGSTd2	246	GBTA01039365.1	Delta	0.823	21			glutathione S-transferase D7-like isoform X1 [Helicoverpa armigera]	XP_021189521.1	4e-176
Insecta	Lepidoptera	Noctuoidea	Noctuidae	Athetis lepigone	MRGLGCVVALFVIITVTGNAAARSKSKMPNQPIKVYYLPPSPPCRAIIMAAKVMGVELDLVLTNIMEGEHMTPEYLKMNPQHTIPTMDDSGFILWESRAILAYLVNAYGRDDTLYPKNPRLRAIVDQRLNFDLGTLYARYMALYAPMLFQGAEYDEEKAAKLDEALGYLNIFLDGKAFVAGEDLTIADISMIVTMTNLDALGYDMSAHDNVVKWFERTKKALEPYGYNEVDAAGAKILASFLKKD	AlepGSTd2	245	GARB01000359.1	Delta	0.733	22	egg	-	glutathione S-transferase D7-like isoform X1 [Helicoverpa armigera]	XP_021189521.1	3e-152
Insecta	Lepidoptera	Noctuoidea	Noctuidae	Agrotis segetum	MRGLVCVIALFIISVFGNAAARSKSKMPNQPIKIYYLPPSPPCRAIIMAAKVMGVELDLVLTNILEGEHMTPEFIKMNPQHTIPTMDDSGFILWESRAIMAYLANAYGRDDALYPKNPRLRAIVDQRLNFDLGTLFARYSALYVPILFRGDEYSEENAAKLDEALGWLNTFLDGKAFVAGDDLTIADISIIVTITNLDAFGYDMSAHENLTKWFERTKKALEPYGYNEVDVAGAQILASFLKKD	AsegGSTd2	244	GBCW01013519.1	Delta	0.816	21	pheromone gland/ female adult	-	hypothetical protein B5V51_845 [Heliothis virescens]	PCG72429.1	6e-151
Insecta	Lepidoptera	Noctuoidea	Noctuidae	Striacosta albicosta	MRGLACVIALFIISISSNAAARSKSKMPNQPIKVYYLPPSPPCRAIIMAAKVMGVELDLVLTNIMEGQHMTPEYLKMNPQHTIPTMDDSGFILWESRAILTYLANAYGRDDALYPKNPRLRAIVDQRLNFDLGTLYSRYSALYVPILFRGAEYDEENAAKLDEALGYLNTFLDGKAFVAGDDLTIADISIIVTITNLDAFGYDMSAHENLMKWFERTKKALEPYGYNEVDVAGAKILASFIKKD	SalbGSTd2	244	EZ596596.1	Delta	0.762	21	male adult	-	glutathione S-transferase D7 isoform X1 [Spodoptera litura]	XP_022826248.1	1e-154
Insecta	Lepidoptera	Noctuoidea	Noctuidae	Mythimna separata	MRGLICVVALFVIVNVVGNAAARSKSKMPNQPIKVYYLPPSPPCRSIIMAAKVLGVELDLVLTNIMEGQHMTPEYLKMNPQHTIPTMDDSGFILWESRAILTYLVNAYGRDDTLYPKNPRLRAIVDQRLNFDLGTLYVRYSALYVPILFHGDEYNEESAAKLDEALGWLNTFLDGQAFVAGEDLTIADISIVVTITNLDAFGYDFSAHENVMKWFERTKKALEPYGYNEVDAAGAQILASFMKKD	MsepGSTd2	245	GFCT01032552.1	Delta	0.752	22	head/adult	-	glutathione S-transferase D7-like isoform X1 [Helicoverpa armigera]	XP_021189521.1	3e-153
Insecta	Lepidoptera	Noctuoidea	Noctuidae	Papaipema sp.	MRVLACVIVLFIINVVGNAAARSKSKMPKHPIKMYYLPPSPPCRAVIMAAKVMGIELDLVLTNIMEGQHVTPEYLKMNPQHTIPTMDDSGFILWESRAILPYLVNAYGRDDILYPKNPRLRAIVDQRLNFDLGTLYVRYSALYYPILFRDEEYDEEKAAKLDEALGWLNTFLDGKAFVAGDDLTIADISIIVTITNLDAFGYDMSAHENLTKWFERTKKALEPYGYYEVDAAGANIMASFLKKDH	PapaGSTd2	245	GGEH01033183.1	Delta	0.795	21	thorax/adult	-	hypothetical protein B5V51_845 [Heliothis virescens]	PCG72429.1	2e-150
Insecta	Lepidoptera	Noctuoidea	Erebidae	Phragmatobia fuliginosa	MKTLSRVVFLCIVITVTGNAAARSKNSKMPTQPIKLYYLPPSPPCRAVMMTAKVLSLDLELIPTNVLEGAHMTPEYTKMNPQHTIPTMDDSGFILWESRAIMAYLVNAYGRDDSLYPKNPRQRAIVDQRLNFDIGTLFARYAGLYIPMLFRGEEYNEENAEKLNEALGWLNTFLDGRAFVAGDNLTIADISIIVTITNIEAFGFDFSQHENVKKWFERTKKALEPYGYNEIDMAGAQILASFLKKG	PfulGSTd2	246	GCJS01017185.1	Delta	0.694	22	whole organism	-	glutathione S-transferase D7 isoform X1 [Spodoptera litura]	XP_022826248.1	1e-143
Insecta	Lepidoptera	Noctuoidea	Erebidae	Phyllodes eyndhovii	MKTLPRAVTVCLMITIFCNAAARSKSSKMPTQPIKLYYLPPSPPCRAVMMTARVLGIDLDLVLTNIMEGAHLTPEYVKMNPQHTIPTMDDSGFILWESRAISAYLVNAYGRDDSLYPKNPRLRAIVDQRLNFDIGTLFMRYAGLYVPMFSGEPYNEENAGKLNEALGWLNTFLDGRAFVAGDNLTIADISIIVTLTNLNAFGYDFSEHDNVTKWFERTKKALEPYGYNEIDAAGAKILATFLKKD	PeynGSTd2	245	GCOO01029644.1	Delta	0.618	20	whole organism/adult	-	hypothetical protein B5V51_845 [Heliothis virescens]	PCG72429.1	1e-140
Insecta	Phasmatodea	-	Diapheromeridae	Sipyloidea sipylus	MKTFVVAETLLLVFWNILVFANAEEELCSADGAKDASCHSKIDLYYTPGSPPCRSVILAAKAVGVELNLKLTDLRAGEHLKPEFLKMNPQHKVPTINDNGFLLGESRAIMGYLVDKYAKDDSLYPKDPAKRALVNQRLYFDIGTLYNAFSEFYYPMAFSGASADPEKKKKLENAFEVLDKFLEGQKWVAGDSMTIADISLTSSVATPVAVGFDLAKYKNVAKWFERCQKSIHEYHKVSDEGLSNFKKLFENVKTEL	SsipGSTd	256	GAWF01043170.1	Delta	0.859	23	midgut	-	glutathione s-transferase d1 [Cryptocercus punctulatus]	AFK49803.1	2e-99
Insecta	Phasmatodea	-	Phasmatidae	Extatosoma tiaratum	MKWSVVAKSLLLVCWNILSFATASEEGFCTAGDGVNEASCRSKIDLYYIPGSAPCRSVRLAASAVGLDLNLKLTNLRAGEHLKPDFIKMNPQHKVPTINDNGFLLGESRAIMGYLVDQYAKDDTLYPKDPKKRAVVNQRLYFDIGTVYQRFSEYYYPLAFEGASPDPKKMKNLEDAFGVLDKFLEGQEWVAGDSMTIADISLTSSVSSPVVLGFDLSKFKNVARWFNSCKKSIPDYEDIAHEDLLQFKKLFEKVKLT	EtiaGSTd	257	GAWG01092970.1	Delta	0.783	23	midgut	-	glutathione S transferase class delta [Blattella germanica]	AEV23880.1	1e-102
Insecta	Phasmatodea	-	Phasmatidae	Clitarchus hookeri	MKCSVVARSLLLVCWNILAFATASDEEFCTVGDGVNEASCRSKIDLYYVPGSAPCRSVRLAASAVGVDLDLKMTNLRAGEHLKPDFIKMNPQHKVPTINDNGFLLGESRAIMGYLVDQYAKDDVLYPKEPKKRAVVNQRLYFDIGTVYQRFADYYYPLAFDGASPDPKKKKSLEDAFGVLDKFLEGQEWVAGDSMTIADISLTSSVSSPVVLGFDISKFKNVARWFDNCKKSIPDYEEIAHEDLLQFKKLFEKVKLI	ChooGSTd	257	GFVY01081094.1	Delta	0.774	23	adult	-	glutathione S transferase class delta [Blattella germanica]	AEV23880.1	6e-103
Insecta	Phasmatodea	-	Phasmatidae	Medauroidea extradentata	MILLKVLVLCCSILTLATAEDQEFCTAGDGVDEASCRGPSKIDLYYVPGSPPCSSVLLAAKAVGVDLNLKFTDLGAGEHLKPEFLKMNPQHKVPTINDNGFVLGESRAIMGYLVDQYAKDDSLYPKDAKKRAVVNQRLYFDIGTLYQRFSEYYYPLAFEGASPDSKKMKNVEDAFGVLDKFLEDQEWVAGSSMTIADISLTSTVASHVALEFDLSKYKNVEKWFERCKKSIPDYQEISEEGLSKFKEMFKNVKLY	MextGSTd	255	GAWD01043199.1	Delta	0.912	19	midgut	-	glutathione S-transferase 1-1-like [Cryptotermes secundus]	XP_023712416.1	3e-102
Insecta	Phasmatodea	-	Phasmatidae	Carausius morosus	MKSRGVAKTLLLLVSWNVLAFSAAEDKSCSADGVDGASCGRSKIDLYHMPGSPPCRSVRLAARAVGVDLNLRLTSLRDGEHLKPEFIKMNPQHKVPTINDNGFLLGESRAIMGYLVDRYAEDDSLYPKDNKKRAVVNQRLYFDIGTLYQRFSEYYYPLVFEGASPDPKKMKALEDAFGVLEKFLEGQEWVAGDSLTIADISLTSSVSNSVALGFDLAKFKNVARWFDKCKKSIPGYEKIVEPDLLQLKKMFENVKLKIEL	CmorGSTd	260	GFAX01161759.1	Delta	0,738	24	female CNS	-	glutathione S transferase class delta variant 1 [Periplaneta americana]	AEV23867.1	1e-99
Insecta	Phasmatodea	-	Phasmatidae	Ramulus artemis	MKLSEVLVVCWNILALTTAADQEFCTAGDGVDPASCGGRSKIDLYHVTGSPPCRSVRLAAKAVGLDLNLKATDLRAGEHLKPEFIKMNPQHKVPTINDNGFLLGESRAILGYLVDQYAKDDSLYPKDAKKRAVVNQRLYFDIGTLYQSFADYYYPLAFEGASPDPKKMKKLEDAFGVLDKFLEGQEWAAGSSMTIADISLTSTVAAPHALGFDLSKFKNVEKWFKKCKKSIPDYKEIAKEDLSKFKEMFKNVKLN	RartGSTd	255	GAWE01067356.1	Delta	0.722	19	midgut	-	glutathione S-transferase 1-1-like [Cryptotermes secundus]	XP_023712416.1	4e-98
Insecta	Phasmatodea	Bacilloidea	Heteropterygidae	Aretaon asperrimus	MNMKLSVVSTTLLLVCWNVLVFAKDDGYCKAGDGVGEASCGNPSKIDLYYIPGSPPCRSVLMAAKAVGVDFNLKLTKLFAGEHLTPEFLKMNPQHIVPTIDDNGFILAESRAIMGYLVDQYAKDDTLYPKNAKKRALVNQRLYFDIGTLYQRFSDYYYPIGFGGAPPDPKKMEKLEEAFGFLDKFLDGHEWVAGNSMTIADVSLTSTVASADVLGFDLGKFKNVERWFDMSKKSIPEYEDVTKKGLADFRKIFGDAKLK	AaspGSTd	259	GAWC01082704.1	Delta	0.826	23	midgut	-	glutathione S-transferase 1-1-like [Cryptotermes secundus]	XP_023712416.1	6e-102
Insecta	Phasmatodea	Phyllioidea	Phylliidae	Phyllium philippinicum	MKWSAAMKALLLVCCYVLAFSKAEEYCTAGDGADGASCGSPKIDLYYVRGSMPCQAVRLTAKAIGVDLDLKLMDLRAKEQFKPEFIKMNPQHKVPTINDNGFSLGESRAIMGYLVDQYAKNDDLYPKNAKKRALVNQRLYFDIGTLYQRFSDYYYPLAFEGAVPDKNKLEKFEEALGVLDKFLEGQDWVAGNSMTIADISITSSVSAPAALGYDLKKFKNVAKWFDKCKKSIPEYQETAHEDTLRLKKMFENVKLN	PphiGSTd	256	JR895569.1	Delta	0.828	19	female adult	-	glutathione S-transferase delta [Locusta migratoria]	ADR30117.1	1e-98
Insecta	Phasmatodea	Pseudophasmatoidea	Pseudophasmatidae	Peruphasma schultei	MKIAVYVETLLLVYWNVLTSSKAEDYCVATNGVDEASCGSSSKVDLYYDPGSPPCRAVILAAKAVGVDLNLKLTDLRAGEHRTPEFLKMNPQHTVPTINDNGFFLAESRAIMGYLVDQYAKDDALYPKNAKERALVNQRLFFDIGTLYQRFSDYYYPIAFGGASPDKEKMKKLEEAFGFLDKFLEGQDWVAGSSMTIADIAITSTVASPVAVGFELQKFKNVERWFGNCKNAIPEYEEITSKGLSVFKKYFDNVKLS	PschGSTd	257	GAWJ02025776.1	Delta	0.611	23	adult	-	glutathione S-transferase [Blattella germanica]	CAO85744.1	6e-102
Insecta	Hemiptera	Miroidea	Miridae	Tupiocoris notatus	MASATEALIFFACLFIGAQAGKPDLYYFPPSPPCRIVMMTAKVLEFDLNIKTLNIMKKEQLNPDFIKINPQHTIPTLDDNGFIISESRAIAAYLADSSPNGEKIYPKDLKKRARVEEMLYFDIGRLYQNFLDVYKPAIMGGQAMDQNRLKTFDEALGMLEEYLSRSEWAAGDQMTIADLSLHSTVSTAQAVGYDISKYSKISSWMDKTKAAIPDYQIANQEGLDAWKQMAE	TnotGSTd	231	GFBA01060557.1	Delta	0.788	20		-	glutathione S-transferase [Nephotettix cincticeps]	AGV08610.1	4e-75
Insecta	Hemiptera	Miroidea	Miridae	Lygus lineolaris	MARPVEIFLFVVSAALQTLAGKPDLYYFTPSPPCRVVMMTAKVLGADLNLKMTDITTGDQLKPEFLKINPQHTVPTFDDNGFVLSESRAIAAYLAETSPNGEKIYPKDPKKRALIEQMLYFDIGRLYQNFLDLYKPMLKGKPFDDALGKTFDESLAMFEEYLTRTQWAAGDQMSIADLSLMATVTTAEAVGHDFSKYPKIKQWMDKTKSAIPDYQMANQDGVEIWKSMFANVKKN	LlinGSTd	235	JI412148.1	Delta	0.623	20	pooled insects from all life stages	-	glutathione S-transferase [Nephotettix cincticeps]	AGV08610.1	7e-79
Insecta	Hemiptera	Miroidea	Miridae	Lygus hesperus	MARPVEIILFVVSAALQTLAGKPDLYFFTPSPPCRVVMMTAKVLGADLNLKMTDIMNGDQLKPEFLKINPQHTVPTFDDNGFVLSESRAIAAYLAETSPNGEKIYPKDPKKRALIEQMLYFDIGRLYQNFLDLYKPMLKGKPFDDALGKTFDESLAMFEEYLTRTQWAAGDQMSIADLSLMATVTTAEAVGHDFSKYPKIKQWMDKTKSAIPDYQMANQDGVEIWKSMFANVKKN	LhesGSTd	235	GBHO01032646	Delta	0.586	20		-	glutathione S-transferase [Nephotettix cincticeps]	AGV08610.1	2e-79
Insecta	Hemiptera	Aphidoidea	Aphididae	Myzus persicae	MSSTLFKHNIILIVLCIGTTLIHDSQQEKKVYIYSDIVSPPCRSVLMTAKALNIYGNIEIKELILFKKQHKNLPELTEINSRNTLPTMAVKEIGEDEGVDYSLWDSHAIVVYLAQKYGSINNPLFPSGSIEIQGQINEWLHFDNGTLYPAFKKQYNPWLFDNEPKTVDNKDLTDALEFLEKSLKPEFKFVIGNEPTLADIALVASISTFEVAGVELTKYNKIIKWLTHCKELDIYKTINIKGLSKIEGLVKLRKADEKVETEST	MYZPE13164_0_v1.0_000127080.4	264	MYZPE13164_0_v1.0_000127080.4	Delta	0.568	27		-	glutathione S-transferase 1-1-like [Myzus persicae] XP_022175095.1	XP_022175095.1	2e-154
Insecta	Hemiptera	Aphidoidea	Aphididae	Acyrthosiphon pisum	MTSTLIKYNVILILLCIGITLIHNSSEATVNEDVILYYNHLSPQCRSVLLTLGALDLNITLKSIDFLKGEKLPEEFREMNSLQTLPVLKDDKFAFFESDAIIVYLVQQYGVKDNLLYPSKCPTFQSLIIQQLIFNNINFYSAFEILHTAGISCGKQKTIEEVNKIHKALNSFEETLGKSAWAVGKIMTVADFALVASISTFDATGFDLTEYKKIQEWLKKCKDIMADYYGSANQQGIDELKPLLQFVNRSQNK	ACYPI009586	253	XP_016662291.1	Delta	0.693	28		-	PREDICTED: glutathione S-transferase 3-like [Acyrthosiphon pisum]	XP_016662291.1	0.0
Insecta	Hemiptera	Aphidoidea	Aphididae	Macrosiphum euphorbiae	MMLKNKVIHLIILCIGIILIHNSSGEKVKMDINLYYDPISVPCRAVLLTLEHLNLEFNLIYIKLLDRMQLSEDFRKINPLHTIPVLEDGDFVLSDSHAIIIYLVREYGGKDNSLYPNDPKFQAQVHQRLFFDDSTLYMAFRLEYNPRIYYRTPKTEKGEEKVQNALKFLENVLTKSIWAAGDSMTVADFSLVSSISTFEVAGAIDFDKYPNIKKWFINCKSKMEGYGKANQPGVDATVELLNALDVKFGKLAETPHII	Me47	258	GAAF01000174.1	Delta	0.777	25	salivary gland/adult	Kettles & Kaloshian, 2016	PREDICTED: glutathione S-transferase 1-1-like [Acyrthosiphon pisum]	XP_008186556.2	5e-90
Insecta	Coleoptera	Curculionoidea	Curculionidae	Dendroctonus ponderosae	MYLHVLLSALSFFAVSFISNHNRSLRMTDDNHQYKLLYFDLPGKAEHIRYIFAYAGVEYEDERIQKDKWPEIKKSTPYGKVPVLEIDGQQVAQSNAIARYLARKFGLVGQTEWEALQCDVLVDTLGDLQAAVMQIMKEPDPIKREEIRARVTKEELPFYLSKFEKIVQENGGFSVGSDITWSDLVFAVLLDQFESMYGKTALNGYPSLKGLKDKVHNIPGIKSYLEKRPPKSPMPRH	DponGSTs	237	GAFX01004489.1	Sigma	0.585	18	mixed tissues/mixed stages	Keeling et al., 2012	PREDICTED: glutathione S-transferase-like isoform X1 [Dendroctonus ponderosae]	XP_019768505.1	3e-176
Nematoda	Spirurida	Filarioidea	Filariidae	Onchocerca volvulus	MAIVNNSHIFIVLMTFITMNFVVEAASSNANQAITSENSIKPKGKLQPQMEKYTLTYFNGRGRAEVIRLLFALANVSYEDNRITRDEWKYLKPRTPFGHVPMLNVSGNVLGESHAIELLLGGRFGLLGTNDWEEAKIMAVVLNIDELFQKLIPWTHEKNTTKKAELFRNLSESDVMPFLGRYEKFLKESTTGHIVGNKVSVADLTVFNMLMTLDDEVKLEEYPQLASFVNKIGQMPGIKEWIKKRPKTYF	OvGST1a	250	AAG44695.1	Sigma	0.782	25		Sommer et al., 2001	glutathione S-transferase Ia [Onchocerca volvulus]	AAG44695.1	0.0
Nematoda	Spirurida	Filarioidea	Filariidae	Onchocerca flexuosa	MAIVNNFLHIFIILMTFITMNFVVECASENNNQTITTWKNRTDSENKSPSEVDHYKLTYFNGRGRAEVIRLLFALANVSYDDNRITRDEWKNLKPQTPFGHVPVLNISGKILGESHAIERYLSRKFGFLGADTWEEAKIDGIVLNLEDLFQILQPWMHEKNETKKAELFKRLDTNDIIPFLDRYEWFLSNSPTGYFVGKKISLADLAVFNMLNILDGQIKLNKYPKLAKFFGQIGQMPQIKQWIDTRPQTHF	OvolGSTs	252	JI477475.1	Sigma	0.776	26		-	glutathione S-transferase Ib [Onchocerca volvulus]	AAG44696.1	1e-112
Nematoda	Ascaridida	Ascaridoidea	Toxocaridae	Toxocara canis	MLEQAIIAVLITLFNLSPGMSQAATVESTNNNEGNRSNYKLLYFNARWRGEGARLIFAYAGVPYEDVRVTKEEWPKLKPTTPFGHLPVLKFGGHELGESFAINRYLARQFGLAGNGSLEEAYVDSIADFFKDFFEKTGESVKAIITGGGPIDPAYNEIVAPARDAFLPPLERFLKKANSGYVVGNSATWADLIITEYLATCQSAIPGFLSGYPSVESYVNRIRLLSNIKKWIDNRPQSDH	TcanGSTs	240	KHN81969.1	Sigma	0.727	23		-	Glutathione S-transferase 1 [Toxocara canis]	KHN81969.1	2e-176
Nematoda	Ascaridida	Heterakoidea	Ascaridiidae	Ascaridia galli	MIYLFFSTSVTFLALYSHSLCKAANSEPDKGKNETHYKLTYFNARFLGEGPRQVLQEAGIPFEDIRIDKKDWPALKPKTPFGQLPILEFDGNVIAQSFAICRYLARKYGLAGKTPLEEALVDSIADAEKDFFTTARPYFDILGGHKEGDKEAVYKEVVIPARDNFLNSLEKFLEKGCGFVVGDSLTWADLIIAEYLATWTSIKPEFLDGHPKVAEYVKQIQELPNIKKWIEERPKTPF	AgalGSTs	238	HAHQ01036220.1	Sigma	0.616	26	small intestine/adult	-	Glutathione S-transferase 1 [Toxocara canis]	KHN80491.1	5e-95
Nematoda	Strongylida	Strongyloidea	Strongyloidae	Oesophagostomum dentatum	MYFWTLLIALYANALVTAAQQLDNSTEVADLLANNTVSEMVHYKLLYFNGRGNGECARQIFAVAGQQYEDVRLTHEQFAPMKPSRMLSSVLINKINKMDSADLPFGQVPVLEVDGKQLAQSAAIARYLARQYGLAGADPFEEALVDSLADQYADYRVEVKPYVYTLLGFMKAGDLDKLKKEVMMPGRDKFLGFITKFLKKSKSGKLPIIPTACALLNIVSIGFLVGDKVTWVDLLISEHMADMSARIPEFLDGFPEVKAHMEKVRSIPALKKWIETRPDTPF	OdentGSTs	282	KHJ85156	Sigma	0.854	19		-	glutathione S-transferase protein [Oesophagostomum dentatum]	KHJ85156.1	0.0
Nematoda	Aphelenchida	Aphelenchoidoidea	Parasitaphelenchidae	Bursaphelenchus xylophilus	MVATSVIFVLVVLVGAARGLELYYFNEKGRAEPIRLMLHYAGTNFTDFRFSRADWNTSKDSMLFHTIPALVQDSDLLENSEAITRYVAQTAGLLTASYIEDAQLDSLFEQSGIVLRNLLEYISIVEGRKPGNATNARYRLVEYPCQLYYPLIEQHIFNDTGFFGRYGITYFDFVWFNLSDLINSYAFDVLAKYPVSSNHWWNVMGYNNSNLQNYFQTRGDDFLRNETFTIYNYFNATQ	BxulGSTs	238	BUX.s00647.112	Sigma	0.875	19		Espada et al., 2016	hypothetical protein DAPPUDRAFT_302333 [Daphnia pulex]	EFX82687.1	4e-17
Nematoda	Spirurida	Filarioidea	Filariidae	Onchocerca volvulus	MFGSLLICILCFSFADIATAISLNQFMSRFPQQGNKKQKQDLSTEYPEPSSNSVRIYSLPFCPYGESVILAAYKKGIQFDIGYINHPYQMNWFLAKNPEGALPAVEHNGELVIDSLVIMEYLDDVFSENSILPDEPYLRAKQRYEAIKLDSICDAIRKVSYSKKLTGNITMLTMELTEAEQMLESPFYSGETFGLPDIVLYPCIQRLYMIGQTINDSFLHNYFPDHFPKLSEWFTRMQTLREIQAMQEIKQYLGNFVYGSGYYNA	OvGSt3	265	AAF99575.2	Omega	0.852	20		Liebau et al., 2008	glutathione S-transferase 3 precursor [Onchocerca volvulus]	AAF99575.2	0.0
Nematoda	Spirurida	Filarioidea	Filariidae	Brugia malayi	MFKSLLIWILCVSSVSITVASESVRFASKFLQQGDPEPSSDYITRIYSMRFCPYCDRAIIAAYKKGIQFEVLNINLQNKPDWFLSKHPEGTVPLLEHDGKLVPDSRVIIEYLDDAFPETSILPREPYLRAKQRYDANKLDSVCSTIQKVSYLTQLSGNITTLATELAVAEKLLETSFYSGTTPGLPDIVLYPFIHRLHVIRQFVRDSFLDDYFPNHFPKLVKWFIRMRTMPETQVVREPEHHLKAFLISKAKQNATDFDIHLSGSNIPINRKFLNDSTVQWHNN	BmalGSto	284	XP_001900431.1	Omega	0.816	21		-	Glutathione S-transferase, N-terminal domain containing protein [Brugia malayi]	XP_001900431.1	0.0
Nematoda	Spirurida	Filarioidea	Filariidae	Loa loa	MFNPLLIWILCLSSVNIAVVSKLVGFTSKILQQDDPEPSPGDNIRIYSMRFCPYCDRVIIAAYKKGLQFEVLNINLQNKPGWFLSKHPEGTVPVLEHDGKLVSDSRVIIEYLDDAFPETSILPKEPYLRAKQRYYAIKLESVCNTIHKVSYLTKLSGNITILAIELAKAEELLQSPFYSDTAVGLPDIMLYPFIQRLHVIRQFVKDNFLDDYFPNNFPKLVKWFVKMRTMPEIQIVRESERHLKAFLISKAKQNATDFDVDLSHPNTPINWKFFNNSTIQ	LlolGSTo	280	XP_003146962.1	Omega	0.747	21		-	glutathione S-transferase domain-containing protein [Loa loa]	XP_003146962.1	0.0
Nematoda	Rhabditida	Ancylostomatoidea	Ancylostomatidae	Ancylostoma ceylanicum	MCRISASVALVLWQLAAVVSPEIVGMDTMSLRCGDELKPSSLPLRLYVMRFCPWCERVLLYLSRKNASVEVVNVDLVDKPTFLFSKHPEGKVPVLEHKGQNIIDSALISEYLDWIQPHTSILPSDPYLKAKQRMLSGLLEGKLPAASRAIVEEQKKHSQKSLTNAAVHDALDSAEKLLNSTFFNGEDPGFADYMTYPFLERIWIWSHEPGATDLRSDAFPSDAYPKLQRWFSKMRSRKEVARVSQPLWRHRLFNKGYIKGEPDFDAGVGSARSRSRSV	AceylGSTo	278	GASF01002745.1	Omega	0,751	21		-	hypothetical protein Y032_0226g2767 [Ancylostoma ceylanicum]	EYB89894.1	0.0
Nematoda	Rhabditida	Ancylostomatoidea	Ancylostomatidae	Necator americanus	MYEVRVRNALLLCLLPLVVSSEIVGDELKPASLSLRLYVMRFCPWCERVLLYLSRKNLSVEIVNVNLVEKPQFLLQKHPEGKVPVLEHNGKTIIDSALISEYLDWIHPHTSILPSNPYLRAKQRMIASLLEAKLPAAVRAIVEEQKRTSQKPTTTKMLHDALDTAERLLNSSYFSGDDAGFADYMTYPFLERIWIWSHEPGATDLQSDAFPSHVYPKLQQWFANMMRRKEVARIRQPLWRHQLFNRGYIKGKPDFDAGMSPSNHY	NameGSTo	265	XP_013308607.1	Omega	0,755	20		-	glutathione S-transferase protein [Necator americanus]	XP_013308607.1	0.0
Nematoda	Rhabditida	Trichostrongyloidea	Trichostrongylidae	Haemonchus contortus	MRVLLVTLLSVSSLSAEIIGLETKSLKSGNELKPSSRPLRLIIMRFCPWCERVLLVIARKNMSVEVVNVSLSDKPKFLLEKHPDGRVPVLMHNNKTIIDSAVIAEYLDTLDPAKPILPTDPDLRSKQKKMAAKLEAQLPSAVHALINEQRFHTEKEPTIKKLHDALDLAEKLLPNSTFYAGREPGFADYMTYPFVERIWIWSHEPGVTDLPADGFPGASYPKLQRWFSLMRSTAEVKAVSQPVWRHRMFNQGYVHGNPDYDAGMGIRRHD	HconGSto	270	CDJ80346.1	Omega	0.768	16		-	Glutathione S-transferase domain containing protein [Haemonchus contortus]	CDJ80346.1	0.0

## Sheet: TableS5
Table S5. GST sequences annotated in transcriptomes
species	accession number	contig name	ID	full ORF (y/n)	aa lenght	best BlastP hit	accession number	e value	SignalP 4.1
Eriocrania semipurpurella	GFQP01013412	Eriocrania semipurpurella Unigene8533	EsemGSTd1	y	218	glutathione S-transferase theta [Antheraea pernyi]	ACB36909.1	1e-100	0.187
	GFQP01002824	Eriocrania semipurpurella CL5678.Contig1	EsemGSTd2	y	240	glutathione S-transferase [Argyresthia conjugella]	AFD34184.1	4e-98	0.652
	GFQP01003387	Eriocrania semipurpurella CL106.Contig2	EsemGSTd3	y	200	glutathione S-transferase [Argyresthia conjugella]	AFD34184.1	2e-82	0.182
	GFQP01001341	Eriocrania semipurpurella CL52.Contig2	EsemGSTd4	n	94	glutathione S-transferase delta [Tenebrio molitor]	AIL23531.1	2e-32	NA
	GFQP01008656	Eriocrania semipurpurella CL5911.Contig2	EsemGSTe1	y	215	glutathione S-transferase epsilon 3 [Cnaphalocrocis medinalis]	AIL29312.1	2e-79	0.226
	GFQP01020138	Eriocrania semipurpurella Unigene10966	EsemGSTe2	n	180	glutathione S-transferase 1-like isoform X3 [Spodoptera litura]	XP_022815498.1	2e-66	NA
	GFQP01023349	Eriocrania semipurpurella CL4174.Contig2	EsemGSTe3	n	96	glutathione S-transferase epsilon 3 [Cnaphalocrocis medinalis]	AIL29312.1	3e-36	NA
	GFQP01026181	Eriocrania semipurpurella Unigene10578	EsemGSTe5	n	131	PREDICTED: glutathione S-transferase 1-like [Amyelois transitella]	XP_013189941.1	6e-38	NA
	GFQP01013511	Eriocrania semipurpurella CL5600.Contig1	EsemGSTz1	y	217	glutathione S-transferase zeta-1 [Cydia pomonella]	ARM39005.1	2e-150	0.156
	GFQP01023504	Eriocrania semipurpurella Unigene3972	EsemGSTz2	n	197	probable maleylacetoacetate isomerase 1 [Spodoptera litura]	XP_022828689.1	5e-68	NA
	GFQP01018455	Eriocrania semipurpurella Unigene12702	EsemGSTt1	y	231	glutathione S-transferase theta-1 [Cydia pomonella]	ARM39006.1	8e-101	0.123
	GFQP01015353	Eriocrania semipurpurella Unigene12055	EsemGSTs1	y	203	glutathione S-transferase 2-like [Bicyclus anynana]	XP_023950267.1	9e-79	0.156
	GFQP01043721	Eriocrania semipurpurella Unigene35549	EsemGSTs2	n	84	glutathione S-transferase S protein [Spodoptera exigua]	AFF27579.1	1e-18	NA
	GFQP01012603	Eriocrania semipurpurella Unigene17986	EsemGSTo1	y	251	PREDICTED: pyrimidodiazepine synthase-like [Plutella xylostella]	XP_011561287.1	4e-79	0.103
	GFQP01019918.	Eriocrania semipurpurella Unigene19058	EsemGSTo2	y	221	pyrimidodiazepine synthase-like [Bicyclus anynana]	XP_023946805.1	7e-86	0.347
	GFQP01004842	Eriocrania semipurpurella Unigene5311	EsemGSTo3	y	229	glutathione S-transferase omega 3 [Danaus plexippus plexippus]	OWR42990.1	3e-57	0.104
	GFQP01009817	Eriocrania semipurpurella Unigene16012	EsemGSTu1	y	234	glutathione S-transferase 1-1 [Bicyclus anynana]	XP_023943781.1	8e-135	0.111
	GFQP01018694	Eriocrania semipurpurella Unigene5114	EsemGSTu2	y	216	glutathione S-transferase [Chilo suppressalis]	AMY26654.1	4e-107	0.182
	GFQP01020829	Eriocrania semipurpurella Unigene5194	EsemMGST1	y	151	glutathione s-transferase M1 [Nilaparvata lugens]	AFJ75810.1	4e-59	0.224
Carposina sasakii	GFQL01029287	Carposina sasakii c34253.graph_c0	CsasGSTd1	y	220	glutathione-S transferase, partial [Ostrinia furnacalis]	AHV85207.1	1e-101	0.188
	GFQL01053597	Carposina sasakii c40987.graph_c2	CsasGSTd2	n	237	PREDICTED: glutathione S-transferase D7-like [Amyelois transitella]	XP_013192391.1	2e-123	NA
	GFQL01042864	Carposina sasakii c48026.graph_c0	CsasGSTd3	y	216	glutathione S-transferase theta [Antheraea pernyi]	ACB36909.1	4e-140	0.170
	GFQL01008933	Carposina sasakii c2940.graph_c0	CsasGSTe1	n	79	glutathione S-transferase 1-like [Spodoptera litura]	XP_022837679.1	1e-31	NA
	GFQL01031940	Carposina sasakii c46669.graph_c1	CsasGSTe2	y	215	glutathione S-transferase 1-like [Bicyclus anynana]	XP_023951507.1	6e-83	0.145
	GFQL01047765	Carposina sasakii c40314.graph_c0	CsasGSTe3	y	222	glutathione S-transferase epsilon 3 [Cnaphalocrocis medinalis]	AIL29312.1	1e-97	0.152
	GFQL01010186	Carposina sasakii c43916.graph_c0	CsasGSTz1	y	214	PREDICTED: probable maleylacetoacetate isomerase 2 [Amyelois transitella]	XP_013193706.1	3e-152	0.143
	GFQL01007365	Carposina sasakii c44401.graph_c1	CsasGSTz2	n	145	probable maleylacetoacetate isomerase 1 [Spodoptera litura]	XP_022828689.1	2e-66	NA
	GFQL01014582	Carposina sasakii c43067.graph_c0	CsasGSTt1	y	228	PREDICTED: glutathione S-transferase theta-1-like [Amyelois transitella]	XP_013194289.1	3e-129	0.109
	GFQL01064901	Carposina sasakii c48063.graph_c0	CsasGSTs1	y	202	PREDICTED: glutathione S-transferase 2-like [Amyelois transitella]	XP_013195571.1	7e-98	0.125
	GFQL01014199	Carposina sasakii c42550.graph_c0	CsasGSTs2	y	204	glutathione S-transferase 2-like [Bicyclus anynana]	XP_023950267.1	3e-85	0.145
	GFQL01024436	Carposina sasakii c12814.graph_c0	CsasGSTs3	y	204	glutathione S-transferase sigma [Antheraea pernyi]	ADC32118.1	5e-88	0.154
	GFQL01013726	Carposina sasakii c64335.graph_c0	CsasGSTs4	n	77	glutathione S-transferase [Choristoneura fumiferana]	AAF23078.1	2e-30	NA
	GFQL01016621	Carposina sasakii c10752.graph_c0	CsasGSTo1	y	254	glutathione S-transferase omega 1 [Danaus plexippus plexippus]	OWR43142.1	2e-151	0.149
	GFQL01002326	Carposina sasakii c23870.graph_c0	CsasGSTo2	y	288	PREDICTED: pyrimidodiazepine synthase-like [Papilio xuthus]	XP_013171957.1	4e-127	0.430
	GFQL01014460	Carposina sasakii c35657.graph_c0	CsasGSTo3	y	241	hypothetical protein B5V51_1943 [Heliothis virescens]	PCG80826.1	6e-149	0.124
	GFQL01062464	Carposina sasakii c43420.graph_c0	CsasGSTo4	y	252	glutathione S-transferase omega 1 [Danaus plexippus plexippus]	OWR43143.1	7e-96	0.101
	GFQL01055766	Carposina sasakii c40437.graph_c0	CsasGSTu1	y	263	glutathione S-transferase 1-like [Spodoptera litura]	XP_022837100.1	2e-98	0.113
	GFQL01027803	Carposina sasakii c31027.graph_c0	CsasMGST1	y	152	PREDICTED: microsomal glutathione S-transferase 1-like [Papilio machaon]	XP_014360504.1	8e-78	0.198
	GFQL01005111	Carposina sasakii c12692.graph_c0	CsasMGST2	y	148	microsomal glutathione S-transferase [Antheraea yamamai]	AII16887.1	4e-72	0.198
Ips typographus	GACR01005517	Ips typographus ConsensusfromContig7664	ItypGSTd1	y	228	PREDICTED: glutathione S-transferase 1-like [Dendroctonus ponderosae]	XP_019766435.1	3e-82	0.117
	GACR01000963	Ips typographus ConsensusfromContig1087	ItypGSTe1	y	217	glutathione S-transferase e2 [Lissorhoptrus oryzophilus]	AVT42186.1	4e-134	0.196
	GACR01012167	Ips typographus ConsensusfromContig16620	ItypGSTe2	y	219	PREDICTED: glutathione S-transferase 1-like [Dendroctonus ponderosae]	XP_019753837.1	4e-130	0.25
	GACR01004781	Ips typographus ConsensusfromContig6817	ItypGSTe3	y	215	glutathione-S-transferase epsilon class 1 [Sitophilus oryzae]	ANS53389.1	2e-74	0.253
	GACR01009567	Ips typographus ConsensusfromContig13487	ItypGSTe4	n	105	glutathione S-transferase e2 [Lissorhoptrus oryzophilus]	AVT42186.1	2e-33	NA
	GACR01002132	Ips typographus ConsensusfromContig3305	ItypGSTe5	n	161	PREDICTED: glutathione S-transferase 1-like [Dendroctonus ponderosae]	XP_019755830.1	2e-73	NA
	GACR01005355	Ips typographus ConsensusfromContig7464	ItypGSTt1	n	212	glutathione S-transferase t1 [Lissorhoptrus oryzophilus]	AVT42200.1	6e-101	NA
	GACR01012722	Ips typographus ConsensusfromContig17608	ItypGSTs1	y	207	glutathione S-transferase s7 [Lissorhoptrus oryzophilus]	AVT42193.1	2e-72	0.108
	GACR01003782	Ips typographus ConsensusfromContig5224	ItypGSTs2	y	207	glutathione S-transferase-like isoform X1 [Anoplophora glabripennis]	XP_023313068.1	2e-69	0.106
	GACR01007577	Ips typographus ConsensusfromContig10164	ItypGSTs3	n	145	PREDICTED: glutathione S-transferase-like isoform X1 [Dendroctonus ponderosae]	XP_019768505.1	5e-84	NA
	GACR01011127	Ips typographus ConsensusfromContig15384	ItypGSTs4	n	173	hypothetical protein D910_05094 [Dendroctonus ponderosae]	ERL87704.1	3e-66	NA
	GACR01007102	Ips typographus ConsensusfromContig9480	ItypGSTs5	n	61	glutathione S-transferase-like isoform X2 [Anoplophora glabripennis]	XP_023313069.1	2e-22	NA
	GACR01001003	Ips typographus ConsensusfromContig1138	ItypGSTo1	y	244	PREDICTED: pyrimidodiazepine synthase-like [Dendroctonus ponderosae]	XP_019767273.1	4e-137	0.107
	GACR01008286	Ips typographus ConsensusfromContig12172	ItypGSTo2	y	245	PREDICTED: pyrimidodiazepine synthase-like [Dendroctonus ponderosae]	XP_019755556.1	5e-153	0.120
	GACR01013303	Ips typographus ConsensusfromContig18693	ItypGSTu2	n	75	glutathione S-transferase 1 [Anoplophora glabripennis]	XP_018568551.1	6e-31	NA
	GACR01002749	Ips typographus ConsensusfromContig4099	ItypMGST1	y	165	PREDICTED: prostaglandin E synthase-like [Dendroctonus ponderosae]	XP_019764410.1	5e-79	0.136
	GACR01007056	Ips typographus ConsensusfromContig9431	ItypMGST2	n	107	PREDICTED: microsomal glutathione S-transferase 1-like [Dendroctonus ponderosae]	XP_019770972.1	3e-53	NA
Phyllotreta striolata			PstrGST1	n	91	putative glutathione S-transferase delta class member 3 [Leptinotarsa decemlineata]	APX61027.1	2e-32	NA
			PstrGST2	n	73	PREDICTED: probable glutathione S-transferase parA [Phoenix dactylifera]	XP_008775490.1	3e-38	NA
			PstrGST3	y	216	putative glutathione S-transferase delta class member 3 [Leptinotarsa decemlineata]	APX61027.1	3e-108	0.136
			PstrGST4	y	238	glutathione S-transferase D2-like isoform X1 [Leptinotarsa decemlineata]	XP_023021411.1	2e-96	0.154
			PstrGST5	n	77	PREDICTED: glutathione S-transferase U22-like [Phoenix dactylifera]	XP_008780312.1	3e-41	NA
			PstrGST6	n	178	PREDICTED: probable glutathione S-transferase GSTF1 [Phoenix dactylifera]	XP_008805761.1	4e-106	NA
			PstrGST7	y	215	PREDICTED: glutathione S-transferase 1-like [Aethina tumida]	XP_019878877.1	7e-84	0.315
			PstrGST8	y	214	glutathione S-transferase-like [Leptinotarsa decemlineata]	XP_023025843.1	3e-57	0.105
			PstrGST9	n	42	dTDP-4-dehydrorhamnose reductase [Bacteroidetes bacterium GWE2_42_24]	OFY16365.1	0.10	NA
			PstrGST10	n	55	PREDICTED: microsomal glutathione S-transferase 3 isoform X1 [Nomascus leucogenys]	XP_012366703.1	3e-14	NA
			PstrGST11	y	240	pyrimidodiazepine synthase-like isoform X3 [Leptinotarsa decemlineata]	XP_023013040.1	4e-92	0.106
			PstrGST12	y	218	putative glutathione S-transferase zeta class member 1 [Leptinotarsa decemlineata]	APX61057.1	2e-146	0.133
			PstrGST13	n	151	PREDICTED: microsomal glutathione S-transferase 1-like [Aethina tumida]	XP_019874546.1	5e-33	NA
			PstrGST14	y	559	glutathione S-transferase C-terminal domain-containing protein homolog [Leptinotarsa decemlineata]	XP_023025203.1	0.0	0.106
			PstrGST15	n	59	glutathione S-transferase epsilon [Tenebrio molitor]	AIL23541.1	6e-10	NA
			PstrGST16	n	94	hypothetical protein VOLCADRAFT_85784 [Volvox carteri f. nagariensis]	XP_002945624.1	4e-05	NA
			PstrGST17	n	93	glutathione S-transferase 1-like [Leptinotarsa decemlineata]	XP_023027222.1	2e-24	NA
			PstrGST18	n	151	putative glutathione S-transferase microsomal class member 1 [Leptinotarsa decemlineata]	APX61058.1	1e-61	NA
			PstrGST19	y	205	glutathione S-transferase [Anoplophora glabripennis]	XP_018560987.1	5e-80	0.129
			PstrGST20	y	217	glutathione S-transferase 1-like [Leptinotarsa decemlineata]	XP_023027203.1	4e-78	0.241
			PstrGST21	y	212	glutathione S-transferase-like [Leptinotarsa decemlineata]	XP_023025843.1	7e-65	0.107
			PstrGST22	n	86	glutathione S-transferase-like [Leptinotarsa decemlineata]	XP_023014372.1	7e-37	NA
			PstrGST23	y	220	PREDICTED: glutathione S-transferase 1-like [Aethina tumida]	XP_019868564.1	7e-129	0.152
			PstrGST24	y	216	PREDICTED: glutathione S-transferase 1-like [Aethina tumida]	XP_019878877.1	8e-111	0.144
			PstrGST25	y	229	putative glutathione S-transferase theta class member 3 [Leptinotarsa decemlineata]	APX61053.1	3e-100	0.118
			PstrGST26	n	57	Glutathione S-transferase [Cordyceps fumosorosea ARSEF 2679]	XP_018709157.1	3e-34	NA
			PstrGST27	n	267	PREDICTED: glutathione S-transferase 1-like [Drosophila biarmipes]	XP_016957851.1	1e-71	0.156
In red: P. strolata GST sequences that were discarded from our analysis since the best blastP hit is not an insect GST sequence
